# Supplementary material for: PiggyBac-mediated transgenesis and CRISPR–Cas9 knockout in the greater wax moth, Galleria mellonella
Source: Lab Anim (NY). 2026 Feb 10;55(3):95–102. doi: 10.1038/s41684-025-01665-7 (PMC12956550; doi:10.1038/s41684-025-01665-7)
Supplement: Supplementary file 10 — Bmhsp90:GFP/3xP3:DsRed transposon insertion chr12 sequence. [file 41684_2025_1665_MOESM10_ESM.gbk]

LOCUS       iPCR_hsp90gfpp3d       36305 bp    DNA     linear   UNA 22-MAR-2022
DEFINITION  .
ACCESSION   .
VERSION     .
KEYWORDS    .
SOURCE      natural DNA sequence
  ORGANISM  unspecified
REFERENCE   1  (bases 1 to 36305)
  AUTHORS   .
  TITLE     Direct Submission
  JOURNAL   Exported Jun 10, 2025 from SnapGene 8.1.0
            https://www.snapgene.com
FEATURES             Location/Qualifiers
     source          1..36305
                     /mol_type="genomic DNA"
                     /organism="unspecified"
     RBS             537..545
                     /label=Shine-Dalgarno sequence
                     /note="full consensus sequence for ribosome-binding sites 
                     upstream of start codons in E. coli; complementary to a 
                     region in the 3' end of the 16S rRNA (Chen et al., 1994)"
                     /note="color: #a6acb3"
     CDS             complement(5379..5621)
                     /codon_start=1
                     /label=inorganic phosphate cotransporter XM_031910301.1
                     /note="color: #993366"
                     /translation="MILALPVIGIISEARLGWELIYYSLAMMAFSMGAICILLTANSPN
                     KHQAVGDTEKEYIAVAKNNMEKIVMENKERKYQNTV"
     CDS             complement(7563..7652)
                     /codon_start=1
                     /label=inorganic phosphate cotransporter (LOC113512719)
                     /note="color: #993366"
                     /translation="MGYAIMLVPGELFLKRIGGKYTLAVALLLN"
     CDS             complement(7563..7652)
                     /codon_start=1
                     /label=inorganic phosphate cotransporter (LOC113512719)
                     /note="color: #993366"
                     /translation="MGYAIMLVPGELFLKRIGGKYTLAVALLLN"
     CDS             8829..8843
                     /codon_start=1
                     /product="enterokinase recognition and cleavage site"
                     /label=enterokinase site
                     /note="color: #cc99b2
                     Cleavage site after base 8843"
                     /translation="DDDDK"
     primer_bind     13196..13215
                     /label=GFP P3 iPCR confirm F
                     /note="color: black; sequence: GACGGGGCACCTTGGTATAG; added:
                     2022-03-22"
     misc_feature    13322..13560
                     /label=3' PB ITR
                     /note="color: #a6acb3"
     primer_bind     complement(13377..13400)
                     /label=P iPCR 3'F
                     /note="color: black; sequence: CAGACCGATAAAACACATGCGTCA; 
                     added: 2022-03-22"
     polyA_signal    13717..13838
                     /label=SV40 poly(A) signal
                     /note="SV40 polyadenylation signal"
                     /note="color: #a6acb3"
     primer_bind     13736..13760
                     /label=PB iPCR 3' R
                     /note="color: black; sequence: TGGACAAACCACAACTAGAATGCAG; 
                     added: 2022-03-22"
     CDS             complement(join(13943..14656,14657..14659,14660..14662))
                     /codon_start=1
                     /product="the original enhanced GFP (Yang et al., 1996)"
                     /label=EGFP
                     /note="mammalian codon-optimized"
                     /note="This feature has 3 segments:
                        1: 13943 .. 14656 / #05fd14
                        2: 14657 .. 14659 / #05fd14 / 1a
                        3: 14660 .. 14662 / #05fd14"
                     /translation="MVSKGEELFTGVVPILVELDGDVNGHKFSVSGEGEGDATYGKLTL
                     KFICTTGKLPVPWPTLVTTLTYGVQCFSRYPDHMKQHDFFKSAMPEGYVQERTIFFKDD
                     GNYKTRAEVKFEGDTLVNRIELKGIDFKEDGNILGHKLEYNYNSHNVYIMADKQKNGIK
                     VNFKIRHNIEDGSVQLADHYQQNTPIGDGPVLLPDNHYLSTQSALSKDPNEKRDHMVLL
                     EFVTAAGITLGMDELYK"
     promoter        complement(14669..17552)
                     /label=Bm hsp90 promoter
                     /note="color: #ffffff; direction: LEFT"
     polyA_signal    18331..18452
                     /label=SV40 poly(A) signal
                     /note="SV40 polyadenylation signal"
                     /note="color: #a6acb3"
     primer_bind     18350..18374
                     /label=PB iPCR 3' R
                     /note="color: black; sequence: TGGACAAACCACAACTAGAATGCAG; 
                     added: 2022-03-22"
     CDS             complement(18573..19250)
                     /codon_start=1
                     /product="improved tetrameric variant of DsRed fluorescent 
                     protein"
                     /label=DsRed2
                     /note="mammalian codon-optimized"
                     /note="color: #ff0000"
                     /translation="MASSENVITEFMRFKVRMEGTVNGHEFEIEGEGEGRPYEGHNTVK
                     LKVTKGGPLPFAWDILSPQFQYGSKVYVKHPADIPDYKKLSFPEGFKWERVMNFEDGGV
                     ATVTQDSSLQDGCFIYKVKFIGVNFPSDGPVMQKKTMGWEASTERLYPRDGVLKGETHK
                     ALKLKDGGHYLVEFKSIYMAKKPVQLPGYYYVDAKLDITSHNEDYTIVEQYERTEGRHH
                     LFL"
     regulatory      19247..19256
                     /label=Kozak sequence
                     /note="vertebrate consensus sequence for strong initiation 
                     of translation (Kozak, 1987)"
                     /note="color: #a6acb3"
                     /regulatory_class="other"
     promoter        complement(19253..19530)
                     /label=3xP3 promoter
                     /note="color: #ffffff; direction: LEFT"
     primer_bind     19552..19568
                     /label=KS primer
                     /note="common sequencing primer, one of multiple similar 
                     variants"
                     /note="color: #a020f0; direction: RIGHT"
     misc_feature    19577..19884
                     /label=5' PB ITR
                     /note="color: #a6acb3"
     primer_bind     complement(19692..19712)
                     /label=PB iPCR 5' F
                     /note="color: black; sequence: ACCGCGTGAGTCAAAATGACG; 
                     added: 2022-03-22"
     primer_bind     19771..19790
                     /label=PB iPCR 5' R
                     /note="color: black; sequence: CCAAGCGGCGACTGAGATGT; added:
                     2022-03-22"
     misc_feature    19888..20411
                     /label=5' iPCR flanking seq of 5' PB ITR
                     /note="color: #ffff00; direction: RIGHT"
     primer_bind     complement(20146..20165)
                     /label=GFP P3 iPCR confirm R
                     /note="color: black; sequence: AGACGCTTTTGCTTGGAGGA; added:
                     2022-03-22"
     misc_feature    complement(21021..21866)
                     /label= int flank seq (lig to hpaII site 3' of 5' PB ITR)
                     /note="color: #00ffff; direction: LEFT"
     misc_feature    complement(21021..21866)
                     /label= int flank seq (lig to hpaII site 3' of 5' PB ITR)
                     /note="color: #00ffff; direction: LEFT"
     CDS             complement(32984..32995)
                     /codon_start=1
                     /product="Factor Xa recognition and cleavage site"
                     /label=Factor Xa site
                     /note="color: #cc99b2
                     Cleavage site after base 32983"
                     /translation="IEGR"
     CDS             complement(36164..36304)
                     /codon_start=1
                     
                     /note="color: #993366"
                     /translation="VCMSRVAMGLTQACLFPASHTLLGQWLPPNEQTSYSGIVYGGKHR
                     LD"
ORIGIN
        1 ctgtcacctt tgttggccaa tactccgatc cgtacaagac accaagccgg attatgcatt
       61 tgtaaatttt aacaaacatc atttacaatt gtaatgagac ataccaatca tcaacaagat
      121 gtttcgtaga caaattagac ttaaaattgc caattataga ggatggaaga taatgctata
      181 ttcattcgat gatttagaat aaaaataatt tttatacaaa tttgcctgaa tgtgacagaa
      241 agttatctct gactacccct cttctaatag tatctgttat ttatttattt atttagaata
      301 aaatattaaa tagaggcaaa tgtaatggac atacacgatg tattttactt atatttcttt
      361 tttattatta tttttattaa gaaatttcgc ggctggctct tggctacaac ggaatatcag
      421 tgttttttct tttgaggcaa agcattaaat tattagtagt tttatatatt ttgcttattt
      481 tgtttttttt ttgtaacttt tttatggtta aagtcgcagg taaaagtaat aaataaacct
      541 ccttaccatt ttatcgacga ttatgaaacc cgttagcaaa ggtatgcaag ctccggcgag
      601 gctagcgatt gtgctggtca acatcagaac cgtcccaggg tccatatctc tcatttcctt
      661 gacattattc taaaatatta cgtatattct atagctaaca atattaaata tagaaaattt
      721 aagttaatga catacaaaaa agtgaaatag tcaagatgta caattaggaa ttggaaagag
      781 ctcattcatt ttgcactcac ttccaaccag tcagtgatat ttatatattt agtttaataa
      841 aatctaaatt acaatatcta atactagttt aattacaata aagcgttgcc aatttgtttt
      901 ttttttttta ttttatcaat ttttttttct tcccattatt gaagaatgaa aatgatggaa
      961 gtaagcggaa gggagcggag taatttaggt atgtatttta ctatgttagt atttataaac
     1021 cgtatccaat taaatagagt aagtatatca ataaaggtaa caacttgatg tgaagaaatc
     1081 aggcgtaaaa aaggcattcc ttttcttctt tctcatggtg cttttatgga gaaaagtatt
     1141 aaaaatcaac gcaaatttgc aattgtgtaa aaattgaatg aaaacgtata aatctggtga
     1201 aaaaagttat gacatttgga aaaaaaatta gaaatcgcat ctggcaaccc tctgtcgaca
     1261 tttttgtatt tcggcccatg tcacttcttt aagaaatacg ctctttttca ctgttagaac
     1321 attcttttaa aaggatgcta atcatttcga tgtcaatccg taatataatt tttaggcaag
     1381 gatttttatt ttttttatac aacttagaat ggcaaacaag ctgacggccc acttgatgga
     1441 aagtcgtaac tgtcgcctat agacatgagc agtaccatgg acataacaga gtatactgtt
     1501 tcgtccatga taccccccat gcgttgccat tcctgaggac tcagatgtta ttcctctgta
     1561 cccaggcgta tatatggcgt gaatttatca cgccatatcc cacccttcaa accgaaacac
     1621 agccatgcaa acacgactgc ttcacggtta aaacacgaat gggacagagg tatccaagca
     1681 atcgactttt gtacaaagtc tccctctggt atactctgtt atgtccatgg tactgttcat
     1741 gtctataggc gacggttacc actttccatc aggtgggccg tcagcttgtt tgccattcta
     1801 agttgtataa aaaaaagttg atatttcaaa taaaaatttc gtatagaaat gcgaatcttg
     1861 ttatttttat atcgatgtct gaagtacata ttttaatatt atttaccatt actgcatgcg
     1921 tctgtacact caacgatgct agtatagtca tcagagtgat catcgctgtg atattccaat
     1981 ctggtattaa gtacggtaga attggtaatc cacatatcat accaataaaa cctaaaagtt
     2041 aattaaattt atttgtatat gtttgtatca ttacaatacc ttttcaagtg ggttttacta
     2101 tgaacatatg gtggtaggtc tgaaattata tcgttataac catcatgagt ggggggaaag
     2161 ggattgttaa taatgaggtc taatagcccc attattagca atataccctc ccaggtcgat
     2221 ctccacgcgg ttccccctgg aaaccatcat gtttaattct tgtcgaattc atcatggtgg
     2281 gccaactgac ctgcattcat tctcacctat catctttcac tggtgccccg tcggtgtata
     2341 tcgatagcgt gggcggggtt accatcccat tttcacctat taaaaaaaac catcatgact
     2401 ttaactgtcc actgccgaac ataagcctcc ccttacgggg gttttgtcag cagttgctac
     2461 gtttgacaga cgaattggca accgcagttt tttttatata ccattaaagt ggtaatcaag
     2521 aatacggccc acctgatggt aagtgattac cgtagcctat gaacgcctgc aatacccgag
     2581 gtattacgcg cgcgttgccg accctgaaga aacctcttta ctcccctttt gaagaatccc
     2641 atgttacgct ttggagatat tttaagagag acactgctgc ccatcccttg ccctccttta
     2701 gtcgtctctt acgacaccca cgggaaagga agaggtggcc ttttccatgc cgggactaca
     2761 agacaaaatt atatatatat ataaataaaa ctaaatactt actaaatgaa aaaactattc
     2821 taaatggaat ttcattccat ctgaagaaat ggttgtaaat gtatgaggcg atcattccta
     2881 gcagttccat aagtagccac attgtataaa atattgccat ccaggacgtg ttctgtaata
     2941 atataaaaca tagattttga acaaaatact ttaaatttaa acattactga accatgcaga
     3001 cggaacttga aagcatttag caaaagtgaa tgttttcttt ccaaagataa tatagttttt
     3061 tttttccagg aaaaaagaaa tgtgaaaaag agagatcagg aaaaaagaaa agacaaaaag
     3121 aaagtgtgaa tctgaatgtc tcgtattaac ggttcaggct atgatattgc aaaggttaag
     3181 ataactattg aaatcaaacc ataatttcga aaaattctaa ttgtataaac aaatataatt
     3241 tattgcgtaa cctttgagac taatgaataa ataataaata aataaatata aaaaataaag
     3301 acaattaatt tatttattta attttcaatg caaaattgta taagtaagtg tacatatggc
     3361 ggacttaaca cctaatggcg ttctctacca gtcaaccatg aggcgagcag aaaattaagt
     3421 aggcggtgca tttactacta aaatatgtat aaatattgtc actacatatt acatacatac
     3481 ataaatatat atgatgataa attagaacag cagataaaag ataatgtgtt ttcctttcta
     3541 tttttttctg gaaaaaatgt ggtaataaaa ataatttcgt acctccctga gagtaggata
     3601 aaaattctgc aaataaagcg gcatatccga aacacaaaac acaaatacgg tattcgaact
     3661 gacatgcgag aatgcgagtt tccaaaactg agaagttttt aatatttgac accatggtat
     3721 ggatggggaa ttcatatttc cattctgcaa caaaaatatt acttttgaca tatattcaca
     3781 atttattttc aacgataaca attctgataa gaataggttc tttaacgtga ttccgtttaa
     3841 aatcaatttt ccgtcttagt cttataaatt atagttgttg ccctcgactt cgttcacatg
     3901 gagatcgatt atattgcaaa tccctatttt atcttttatc cctcctaagt taaaaaaata
     3961 taaactcaaa attccaaaat cctcacaggg attccataca tagtctacta ggaggtgatt
     4021 ttttgtaaat cttggaatat gtactttctt taaaataaac aaatttatat atttttatct
     4081 aaatccaaac atctgctatc tcatcttttg aaggatagaa tttgaaaacg gctgaaacgt
     4141 tttgtttttt atcaaaaact tcaaaaatta acattcacac ttttaacttc aaaaataata
     4201 aaattttgtg gtaaaatttc caaaagcgct gaatctaaga agttttgaac taggttcata
     4261 cttgtaactt caattataac ataactctca tacaaagttt catttttatt ttgaactaag
     4321 agcctaaacc taaaaatcac atgtctaact tgtaaattga cgaaattccg tacaaatttt
     4381 taaaccccgt tttaccccct tatggctaaa aaatttcaat attttttttt tacccatgct
     4441 acgagtatat gaagaaccta tctacaaaat ttttaatatt ataaataggg gggaaaggga
     4501 ctgttagtaa tggagactaa aaatcccatt gctagcaata tgcacatttg atatatttag
     4561 taccgtaaca tattttttta attaaactaa tcctttcgta tgtgctttca tttcggggat
     4621 ttttttgggc tctcggatac cgtggcgtgt accccatcaa tatctataaa aagatatgcc
     4681 aaagttgttt aataaataaa acgagaaaat aaaatatgtt tttatattat ttaatagtgg
     4741 ttgtgagttg atatttacat tcgttctagc tttttgacga aaatcgatcg agggcgcccc
     4801 gtatacaaga ctaattggta atgctctgaa agaacgacgc cggaaggcta caagcaaaca
     4861 caatacataa tggtaaacgt aacctttagt atacaaatac taattaatag tatttttttt
     4921 atacaactga gaatggcaaa caagctgacg gtccacctga tggaaagtgg taaccgtcgc
     4981 ctatagacat gaacagtaca atggacataa cagagtatac tgtttcgctc atgatacccc
     5041 catgtgttgc cattcccgag acatctggtg ttatttctct gtaacctgtc aatttattac
     5101 tatatcccac ccttcaaact gaaacacagt catgcaaaca taactgcttc acggttgaaa
     5161 cacgaatggt attaccacag tactcttatc tcagtgtaac tgagaacaca ctcagcctgg
     5221 atagtagaat aagataaatt ttatcaattt attatttagt actatagata tccaaatctg
     5281 ttctgaactg tttgtgatct ttattgtccc agactgtgat taccacttgg agataacagg
     5341 ctgatcttca aattgtataa aaatgttcaa tttttactta cagtgttttg atatttcctt
     5401 tctttattct ccattacaat cttctccatg ttgttcttgg caactgctat atactctttc
     5461 tcagtatcgc ccactgcttg gtgtttgttt ggggaatttg cagtcagtaa aatgcatata
     5521 gcacccattg aaaatgccat catagccaag ctatagtaaa ttagttccca gccgaggcgg
     5581 gcttcagata tgattccaat tacaggaagt gctaatatca taccgaggag taagcctgaa
     5641 agaacacaaa ttgaaattta aaagagtaat tataaacgtc acacaattag aattacaaga
     5701 cagtttgtac tgtcttcgat tgaaattaat caaaccagcg agtctaccat gaaataaaat
     5761 tccgaaattt cggactcaat ttcgtgtttt tgtttttacc aaaatcggat caataaatag
     5821 agtttaacat ttcgttcgtc atacatccta tcataaaagt caaaaggaac aatattttaa
     5881 cattcttaat atttccaaac ggcatgtatt atgtaatttt aacatcaaat ttctgtttcg
     5941 tttcgatccg aaatttcgga actgctagca atggactgac agtctatatt actaacaatc
     6001 ctttccctcc tccccacaca acatccaggt tggagtcggt tttaaaagtt atgattctta
     6061 aatggtttcg ctgctaatct tttagaatta catcctagaa aaccgggggg agggattgtt
     6121 aggaaaggag aggttagtcc cctttgctat caatatactc catcaggtca acctccaatg
     6181 gttctcccta gaaaccatcg tgactaatat atcgttgaat tcgtcacgat gtgctaactg
     6241 acctgtcttt tcatcctcat ttatcatctc tcactggtgc cccgccagta tataccgata
     6301 acgcaggcgg gattaccatt tcattatcat ccattaaaaa aaaaagtcta gaaagccaaa
     6361 ttaggaaaat gataatggaa gcattccatg tcttggtact gtacactgcg cgagggactc
     6421 gacgtaaaga cataattatg taattaccca taaaaattat ccgtccaaac agacttctct
     6481 catgaggcgg taaccacttg tcgagcaatg cccggtttgc tggcgacaca catgcctgtg
     6541 acattcccat aaacagatgc atgccagaca cagccaacac attcccctga aaatatcatt
     6601 cgttctaaga ttatcaatta atcaacatgg ccgtgtgaag aggcgactaa gggagggcga
     6661 aagatgggta gctagcgtcc ctcttaacac atctccaagg cctaactgca aaacatgaca
     6721 attactggca aaacttccct tatggggaag gcttatgttt agcaatgaat agttaacggc
     6781 tggaatgaac agtgatcagg taagccgtat tagacgtggg ttataacagg acaaacttaa
     6841 tatctgttat tactgatact gttacgcaat aataacaggc accaataacc gttattaaat
     6901 aacaggtgtt atttttttca accacggccc tttaggaaag aaattacata caaacatgag
     6961 tttaagtata ataaatacta ggtgcatctc gttttagcaa cagtacatca aatgggtgtg
     7021 agcgatttag attaatcaac caaataacag ataacacgat ctaattaaga atttgctttt
     7081 caaagaggat ttcttcttat gaaacgactt acaattattc tgggttattt caaataaata
     7141 ctaggtgtgt ctcgttttag cttatgacaa tattatataa agaacaaaga cgagaatagt
     7201 tgtttcattt ttattggctg ttctgttatt tcaagcaatg ttagtgactg aataattaaa
     7261 gtatggtgat ttataaatga tattttttaa tagttataat gacgttgtag gaacaactgt
     7321 tatctgttat cttcgaatac ttgtgattta tatctgttat gataaatacg cttcattcct
     7381 aatccgtatg gtgatttgac tcatatgtta taaaaaaaaa gaattgtttt gctatggcat
     7441 ggtgagtggt tttcttattt tggaaaatat agaatgtaaa tatcttatat ccaatatttt
     7501 accaatatta tcctaatact gactttattt attacggtcg gcattgcgac acacaatcca
     7561 ccgttcaata gaagagccac ggccagcgtg tatttgcctc cgatcctctt cagaaacaat
     7621 tctccgggca ccagcattat tgcgtatccc ataaaaaagg aatataatac cacgccttgt
     7681 gtttttctat cccaattttt gatctgaaat acatttttgg atatacaaaa cgatgccagt
     7741 tttgttttgt aaactagcca aatgagaggg gatacgattc tttgctgcag tgtgttgttt
     7801 aaacagcttg atggattgtt attaatgaga tatcgataga ttttccttaa tcatgaaagt
     7861 gttgtaggtt ataacgacga taatgtccta ttaatgtaat aaatgcgaaa gtttgtaagg
     7921 ataatacaat aaaataaata aaaaaatata agtgtttatt tgggaatctt agcttaattt
     7981 acagtttttt ttaggatcga taaagttaca aagagactgt gtcgcagcta ttaaagcccg
     8041 ctccataata tggagtacaa aatttaaata ataataacac aggggaaaaa ttaatacaat
     8101 tactaaaaat aaaataatca cagaatttgt gtgtgtgtgt gtgtgtgtgt gtgtgtgtgt
     8161 gtgcgtacgt gcgtgcgtgt gtgtatgtgt gtgtaaagga tggatagata agtagatgtt
     8221 tgttactctt tcacgcataa actactgaat gtattcgaat gaaatttagt acccaagtaa
     8281 gttatatctt aacttagcgc atagcacaca ttatgtatta attcatatgt tttagctaga
     8341 aaattaataa atctaaaaat cactagatgt ttttaaacgg cccaaattaa aatttgatcg
     8401 tattatattt ggtagttcat tccatctctt ttcgtatgat tgtattatgt aatcttataa
     8461 caaagttatt ttgtatacga aatattatta aatttaaagt tgcacgtaat ttatttattt
     8521 atagcaaatt aacagaatac aaattaatta caaaacaata gtaagataaa tattacataa
     8581 catagtacca aatttatatt ccaataacga gtctgtataa cattgactgt atgaatgtgt
     8641 ctcgtatcgt aagtgggtgt cgtaagagtc gactaaggga ggccgaggga tgggtagcag
     8701 cgtccctctt aaaacatttc taaagcctga ctgcggtttg ccaattcgcc tgccaagcgt
     8761 ggcacctact ggcaaaactc cctaaggagg agcgttatgt tcagcaatgg acgattaaag
     8821 gccgatatga tgatgacgat aaaatgacta ttataaacat cacgagaatt gaattaaatt
     8881 aacaaattga cagatttgta ttgtcatagt tatattgtac tataagctaa ttctgtttga
     8941 ggaaataaag tttttattat tttttaaatt ctacaaaaat tcacatctcc cctctcaagg
     9001 agaggaggat ggcaaactaa cccccggcag aagcacagtc ggctggcgtt cagggctcca
     9061 aggaaagaaa ccggcgtaca atgcgggtag aatctaagag tatcgctttc tgcatctttc
     9121 ccgggagtga gccgcttcgg aatcccaacc gtctgagatg ttgttccagt ctggttggga
     9181 taagaccgtt caccgacaaa acgattggaa tgatttcggt agacgccact ccccattatt
     9241 attatattat atacatttga gacaatactc gtgtttgtta aactatgttt agagtaatgt
     9301 gtatttttgc tgtcataatt gttttttgta tatatatgta acctattgta tattaataat
     9361 ataaagagga aagatttcat tgtttgtttg tatggataaa ctcaaaaact tctcgaacga
     9421 ttttaaaaat tctttcacct atagaaagct acattatcag tgattaatat aaactatgta
     9481 tcaccataac ataacattag gcatgtataa tatatcgccg tgtaggtccc ggcatagaat
     9541 ggaccatccc ttcctttcct gtgggtgtca taagaggcga ctaagggagc atatggtaga
     9601 gagatggtaa acagcgcccc tcttaaaact tatgtaaaag cctaacgccc acgcttggta
     9661 ggcggttgcc aacccgccta ctaagcgtgg caaccactgg caaaactctc cttatgggaa
     9721 aggctaattt ttagcagtgg acagttgcta aattagtaat atatataaaa aataggttat
     9781 atattgtttt ctaaaaatat atttaaccat tcgaagtcgg gctaaatcac aaataatagt
     9841 aaaaaaagtg gtaacacctg cctgtatgta cgtatcattg attcgtgacg tgtcagtgac
     9901 ggcgagcatg gcaacaccgg gactcacgcg tagaacgccc atggcaccgc atattaagaa
     9961 catatacagc aattgaatgt gacgaatgcc aatcctgaac tctggaatcg aaaacattct
    10021 gcatttgaaa aaaattacaa agtttttttt tataccactg aggtggcaaa taagcataca
    10081 gcccacctga tggtaagcgg ttaccgtaac tgatgaacgt ctgcaatacc aggggtatta
    10141 cgcgcgcgtt gccgactcta aagaaacctc tttacccctc ttttgaagaa ccccatgctg
    10201 tagtctctta ggaaaacctc ggcagggagc taatctaatt ttactaaatt tttcagttca
    10261 gtacagttct aaaaccttct atattaacca tcaatatccg actgctattt agtccacgca
    10321 cattttgtac aaagtacatt tatacagccc caaaggctta attgcggttg ctaacccgcc
    10381 tgctaatggc aaataatagc aaaactcccc ttttgggaag tgcttatgtc caacagtgga
    10441 cagttaacgc cggtaatgat gatgatgatg atttatattc tatgatatta atattttttt
    10501 tttatacaac ttagaatggc aaacaagctg acggcccacc tgatggaaag tagtaaccgt
    10561 cgcctataga catgagcagt accatggaca taacagagta tactgtttcg cccgtgatac
    10621 tccccatgcg ttgccattcc tgagaactca aatgttattc ctttgtacac tgtaaattca
    10681 cgccaaatcg ccacccttca aaccgaaaca cagccataca aacacaactg cttcacggta
    10741 gaaacacgaa taggacagag gtacccaagc aatcgacttt tgtacaaagt ctccctctgg
    10801 tattatccat actactaaaa gatttggctt atagttttac gaccggccgc ctgcctgacg
    10861 tcaaccctct ttgggaatac atttgtcggt ggtttccgcc acctacgatt tggaggaaag
    10921 gattgagaaa aaaggaagga aacgttggaa atgcgtaaag aaaattagta aatgagagga
    10981 atacgggact tatgtgggag aggaaagggg ggacactgca gttgcgggaa ggattgggac
    11041 actgcagcgg ctcgggaggc cggggtcgca tacccgtatg cccttattct agaatcggac
    11101 agatttctag agacgaacgc ccctgacgcc tgacgaattt tcactcattg atacatatca
    11161 aatgttcatt gtaatatttg tctatgtaga tcgagactaa tagaaaagtt tattatgaat
    11221 tggctactac gagaatttaa tacaagagca tatttactca agacaatgta gccgtcactc
    11281 aatcacagaa ttcccaacct tacttacata ctatttttag atgtagcaca aaatttcatt
    11341 catggaaata tattgtttcg aaacaagtcc aacttttgta taacaatccc tgtctgacac
    11401 ggtggaaact ttgagttcgt ttaataataa atatataggc atatagtccc tgtatagaat
    11461 aggccacccc tttctttcct gtgagcgttt ttttaatggg tgagaatgga atggtaaccg
    11521 ctgtgctatc ggtgtacgat ggcagagcac cagtgaaggg tgataggtga tgatgatagc
    11581 aggtcagtta gcccatcgtg acggtttcta tgggtattcg agtattctga cacttctcta
    11641 tgattgactg ggagagaatg cttttagcac taagtccgcc atgtacacat atttgtacta
    11701 atgaatgaat aaataaaacc gcgtggaggt cgacctgata gggtgtattg ctggcaatgg
    11761 gtaagttaga tcccattact aacaatccgt ttcccctctc ccgtgagtgt cgtaagaggt
    11821 gacaaaggga acttaatcgt cgacggatag gcagcagtgc cactcttaaa acatcactta
    11881 agactttggt tgccaattcg cttaccaagc gtggcaacta ctgataaaac tccccttatg
    11941 ggggacgcct gtgttcagca gtggatttgt ttttaatgga tgataatgga atgataaccc
    12001 cgcctgtgct gtcgatatac accagtgaca gatgataggt gatgatgaaa gcaggtcagt
    12061 tagcccgtcg tgacaaattc aacaatgaat caatcacgat ggtttccagg gggaaccgcg
    12121 tggaggtcga cctgataggg tttattgcta gcaatgaggt tgccaatccc cattactaaa
    12181 aatcccttct ccccccagca gtggacagtt cagggctgat gcattggtga tacatgactt
    12241 actgtagttt ctgttacgag gtacatcatc tgcatcttga tatttaatta attccacatc
    12301 catttctgtt tgttcgcgtt tcctcgcgac ctaaatagaa aaatatttat ttaagcaaga
    12361 acatattata tattgcttat atttaaggtt agaatttata tttctttatt atttttaaaa
    12421 ctgatgttca tttatcgacg atgtatatat atatatatat atatatatat atatatatat
    12481 atatatatat atatatatat atatatatat atatatatac tctaaggccg tcagaaatat
    12541 gagagtgatg cttctaaaat tatatgtatt gtaaacaacg tttactagac gtaaaacgta
    12601 cttcaattaa acgatccatt aatttatgaa tttatgataa ttctcacagc aattaatgaa
    12661 attaattaag aaatatgttg attacttacc taattataat cgcgtttagt tctagcactt
    12721 tattatttaa tagttaagta tatgtttttc atcgatagtt gtttctgtat tcacttctct
    12781 atagtattgg atgttcacac aaaagtattt tataatgtta taaaaatttt cacgcatata
    12841 caaaacaggt ccttcgccag tcgagccatt gaaatgttta aacaataaca gtaacaaatc
    12901 ttttaaactt aactatctaa tataaatatt acaatgacta cttaatgtgt aaagatgcgt
    12961 atgtgaattt aaacctttta cggttggaat taaatttaat ttgtttaaat gatatctctt
    13021 tagtaatatt acagcgtaat tattaagtaa acacatcgta aacgattcgt caataagatc
    13081 agataagatt ggtgacttaa gtaaggtatt atgcaaaata attattataa taaaaaccca
    13141 tagaggtacc acgtgtcctt ataaaagggg gatattggca tattattact gcgctgacgg
    13201 ggcaccttgg tataggagta gatttaaccc ttaactggta tggtgggggc cgcgcgaccc
    13261 ccacgcatga cattttcttg gtttcctact aaactaagta tcgtgtgtag ccaccatttt
    13321 aaccctagaa agataatcat attgtgacgt acgttaaaga taatcatgcg taaaattgac
    13381 gcatgtgttt tatcggtctg tatatcgagg tttatttatt aatttgaata gatattaagt
    13441 tttattatat ttacacttac atactaataa taaattcaac aaacaattta tttatgttta
    13501 tttatttatt aaaaaaaaac aaaaactcaa aatttcttct ataaagtaac aaaactttta
    13561 tggcgcgccc tggaacaaca ctcaacccta tctcggtcta ttcttttgat ttataaggga
    13621 ttttgccgat ttcggcctat tggttaaaaa atgagctgat ttaacaaaaa tttaacgcga
    13681 attttaacaa aatattaacg cttacaattt acgccttaag atacattgat gagtttggac
    13741 aaaccacaac tagaatgcag tgaaaaaaat gctttatttg tgaaatttgt gatgctattg
    13801 ctttatttgt aaccattata agctgcaata aacaagttaa caacaacaat tgcattcatt
    13861 ttatgtttca ggttcagggg gaggtgtggg aggtttttta aagcaagtaa aacctctaca
    13921 aatgtggtat ggctgaccta gattacttgt acagctcgtc catgccgaga gtgatcccgg
    13981 cggcggtcac gaactccagc aggaccatgt gatcgcgctt ctcgttgggg tctttgctca
    14041 gggcggactg ggtgctcagg tagtggttgt cgggcagcag cacggggccg tcgccgatgg
    14101 gggtgttctg ctggtagtgg tcggcgagct gcacgctgcc gtcctcgatg ttgtggcgga
    14161 tcttgaagtt caccttgatg ccgttcttct gcttgtcggc catgatatag acgttgtggc
    14221 tgttgtagtt gtactccagc ttgtgcccca ggatgttgcc gtcctccttg aagtcgatgc
    14281 ccttcagctc gatgcggttc accagggtgt cgccctcgaa cttcacctcg gcgcgggtct
    14341 tgtagttgcc gtcgtccttg aagaagatgg tgcgctcctg gacgtagcct tcgggcatgg
    14401 cggacttgaa gaagtcgtgc tgcttcatgt ggtcggggta gcggctgaag cactgcacgc
    14461 cgtaggtcag ggtggtcacg agggtgggcc agggcacggg cagcttgccg gtggtgcaga
    14521 tgaacttcag ggtcagcttg ccgtaggtgg catcgccctc gccctcgccg gacacgctga
    14581 acttgtggcc gtttacgtcg ccgtccagct cgaccaggat gggcaccacc ccggtgaaca
    14641 gctcctcgcc cttgctcacc attctagctt aattcacaca aaatgactag agggttttta
    14701 acacacgtgt ttcaaagcgc aaagtatcaa acgttagtct ccgtacttct cttagttcaa
    14761 ataacgccgg gcgcggtgtg taaattcgtt tttatacttt cctctagcaa gcgacatcta
    14821 tgaatcagta gaagtttctc gattctgacg ctatttccgt cagagagcat caacatttta
    14881 ccatcaatac aaaccgaaac aatattaaat aaaaataatt aatcatttca aattaattgg
    14941 caattatttc attttgggag gccataaaac gaagagaaaa atcatttact taacactgca
    15001 agtttctttt tgtgttagtt attattgcat cacccgcttt gaagtttaaa gtgttaggaa
    15061 aaatatattt ccttaaaata attcaagaaa ttataaaggt aattacatat ttcgttcatt
    15121 ttcatcaata gattcactaa aatatgccag actagttaaa aatgtttttt ctctgttata
    15181 ttttaagtat ttatttaagt aaaagaaaca tctcacattt taaattttcc taagctgttc
    15241 agtgtttcgc attttgcaga tcactaaaaa tatacagcat aaacgtaaga aaccaaatta
    15301 caactaaaaa aaaattatta aggcagtgta aattgcatcc aattaaatgt aattgctagt
    15361 taaaaacaca gtaatttaaa aaactgggga aaatagcaaa ataaataaaa ttaccaaatg
    15421 ttgtatagct ctgccgaatt attttagtgc cgctatttgg cacaaggtgg caatacgatc
    15481 tacacacaag aatatctgga acattcctga atattctaga aaagcatcga aattttaaca
    15541 ttacagaaat aacttagttg aaattagagt caataaatga tacaagatga atgttaaata
    15601 atttgaccac aaaacttttc caaatttaat caaagaatca tcgtaattcg taagaaataa
    15661 cattttaccc agatcattcc aaccgcttcc ttcttatagt tttactattc accgcattcg
    15721 gcgctggctg cttccgatga aattcttaac gaaattagta ataccaataa ataaaaagca
    15781 cataatttgt tccatttttt gacgtttttt ttggacagta aatctcttta tcggggtgta
    15841 tacgttacgt aaatatgtcg ctaaagcctt gttcggacta ggcgagtatt ttagtcgagt
    15901 accgagtaat ttagtggcta aactactcgc tactgcacag aaatcgttcg cattacggtc
    15961 cagtagagta cacaagtgag tggtgttttg caggatgaac agactgcaac gcaatagagt
    16021 gaataaactg attaagctaa tcgtaatggc tattttagaa aaggtggacg agcaaatttc
    16081 tgtgattatg aaaaataagt tataggtacg aaaatggatc gattgaagag ataaatgtct
    16141 tctgaaagaa ttagcattgg aagagatccc aaagaatact tcgatagttt aagaatgtcc
    16201 gaaagttcca tttgagaagc gccactaatg aactcgacta atcaacaggt tcggacttgt
    16261 ttagtcagtg agccagtgag ctaggacgcg tggtgggagg cgctactcgc ccgataaaat
    16321 agaacaaaat ggattggctt tactaaatta tttactaacc tactcgacta aacttttggt
    16381 gctcggacac atttagctac taaattactc ggtactcgac taaaatactc gcctagtccg
    16441 aacaaggctt tatagataaa ccgtgattat agcgcgatta taaaggatat tcagttgaat
    16501 acttaatatt ggatttcttt ttatcaatgt ctatgtatcg attagatccg cgaataaaga
    16561 gatctttaat tgcgaaaata ggaattggga cacattttaa tctgcgaata gtgaaaacgc
    16621 gagtgaagga aacgcgaata atgagctttt attgtatcat aatgcagatt ggagaaaaca
    16681 ttgattaaaa ttacaatagc aaaccagaac gtagtaacgt tcagtttaag atgtgagtta
    16741 cttgttttgt tcatcaaaag taaaatctta ttgttcattt agatgtcaga aatcattaaa
    16801 ataattgttc ctcgtcttct cctatacacc ctgtataaaa tttgtgttct cgttatctac
    16861 aggtagagga aactattttt gcctcgcgac attctctcgc acaacctaca gatctttagt
    16921 ctcatctttc aaataatgca agatccacct gatacgttct cattatcact actaatttta
    16981 acgccaagag caataaaagc atggttcagc taactcgtcg acgatttgta tgtgatactg
    17041 agctctaagc ttctcgacac ggagtagatg cactcgtaaa gtaactgtcc tagtactatt
    17101 aaaccccttt tggaggcact ctggcggcta ttagcaaact ctttccctcc aagctgtgtt
    17161 tttgagttaa tccacccgtc cttatgaagc tgttaaagtc tcaccagcaa tagttatagc
    17221 ccatagtttt atgccacaca aactgaaacg attagccaga aaaccttcac gaaagtggtg
    17281 taaatttaat gctaattatc ttactatttc atcaacacgt ttaaaatata attaaacaca
    17341 aaccataata aaaaatagca aagaagcgat gaattctgac aaatttagtt atctcactta
    17401 caataaatat ttttttattt gttggcagca ctgctttagg gctattgatt aaagttgaaa
    17461 ttgcatgagc gcatagtgcg caaacctttt cagatttcac atcataattt ttttttaaag
    17521 actatcgata tttaaagcga actgagccat gggctagagc ggccttatac ggttcttgta
    17581 gtaagttttt tgccaaaggg attgaggtga accaattgtc acacgtaata ttacgacaac
    17641 taccgtgcac aggctttgat aactccttca cgtagtattc accgagtggt actccgttgg
    17701 tctgtgttcc tcttcccaaa taaggcattc catttatcat atacttcgta ccactgtcac
    17761 acatcatgag gatttttatt ccatacttac ttggcttgtt tgggatatac atcctaaacg
    17821 gacaccgtcc tctaaaacca agtaactgtt catctatggt caaatgagcc cctggagtgt
    17881 aattttgtat gcactgatgg ataaagagat cccatatttt tctaacagga gtaaatacat
    17941 cgttttctcg aagtgtgggc cgtatacttt tgtcatccat tctaagacat cgtatcaaaa
    18001 aatcaaaacg atcacgactc attacagaga cgtacaccat tgacaaagat cgatcaaaga
    18061 ggtcatctgt ggacatgtgg ttatcttttc tcactgctgt cattaccaga ataccaaaga
    18121 aagcatagat ttcatcttca ttcgtgtcac gaaatgtagc acctgtcata gattcccgac
    18181 gtttcaatga tatctcagca tttgtccatt ttacaatttc cgaaattatc tcatcagtaa
    18241 aaaatagttt gaagcataaa agtgggtcat atatattgcg gcacatacgc gtcggacctc
    18301 tttgagatct gtacgcgtat cgataagctt taagatacat tgatgagttt ggacaaacca
    18361 caactagaat gcagtgaaaa aaatgcttta tttgtgaaat ttgtgatgct attgctttat
    18421 ttgtaaccat tataagctgc aataaacaag ttaacaacaa caattgcatt cattttatgt
    18481 ttcaggttca gggggaggtg tgggaggttt tttaaagcaa gtaaaacctc tacaaatgtg
    18541 gtatggctga ttatgatcta gagtcgcggc cgctacagga acaggtggtg gcggccctcg
    18601 gtgcgctcgt actgctccac gatggtgtag tcctcgttgt gggaggtgat gtccagcttg
    18661 gcgtccacgt agtagtagcc gggcagctgc acgggcttct tggccatgta gatggacttg
    18721 aactccacca ggtagtggcc gccgtccttc agcttcaggg ccttgtgggt ctcgcccttc
    18781 agcacgccgt cgcgggggta caggcgctcg gtggaggcct cccagcccat ggtcttcttc
    18841 tgcatcacgg ggccgtcgga ggggaagttc acgccgatga acttcacctt gtagatgaag
    18901 cagccgtcct gcagggagga gtcctgggtc acggtcgcca cgccgccgtc ctcgaagttc
    18961 atcacgcgct cccacttgaa gccctcgggg aaggacagct tcttgtagtc ggggatgtcg
    19021 gcggggtgct tcacgtacac cttggagccg tactggaact ggggggacag gatgtcccag
    19081 gcgaagggca gggggccgcc cttggtcacc ttcagcttca cggtgttgtg gccctcgtag
    19141 gggcggccct cgccctcgcc ctcgatctcg aactcgtggc cgttcacggt gccctccatg
    19201 cgcaccttga agcgcatgaa ctcggtgatg acgttctcgg aggaggccat ggtggcgacc
    19261 ggtggatccc gggcccgcgg taccgtcgac tctagcggta ccccgattgt ttagcttgtt
    19321 cagctgcgct tgtttatttg cttagctttc gcttagcgac gtgttcactt tgcttgtttg
    19381 aattgaattg tcgctccgta gacgaagcgc ctctatttat actccggcgg tcgagggttc
    19441 gaaatcgata agcttggatc ctaattgaat tagctctaat tgaattagtc tctaattgaa
    19501 ttagatcccc gggcgagctc gaattagatc tttgggtacc gggccccccc tcgaggtcga
    19561 cggtatcgat aagcttgata tctataacaa gaaaatatat atataataag ttatcacgta
    19621 agtagaacat gaaataacaa tataattatc gtatgagtta aatcttaaaa gtcacgtaaa
    19681 agataatcat gcgtcatttt gactcacgcg gtcgttatag ttcaaaatca gtgacactta
    19741 ccgcattgac aagcacgcct cacgggagct ccaagcggcg actgagatgt cctaaatgca
    19801 cagcgacgga ttcgcgctat ttagaaagag agagcaatat ttcaagaatg catgcgtcaa
    19861 ttttacgcag actatctttc tagggttaag tatgactgac gttcggcgct gcatcactta
    19921 ctagcaagca ggtatgtaca ttatggggtc cgcgcggcca ccacggtacc agttacggta
    19981 gttttatggc gtggaaattt tatttgtttt gtattttttt tttacagtta tttaattaag
    20041 atgtcgaaga tttttagtga tgaaacaata gaagagatct tgaacgaaga ttctgactgg
    20101 gactgattaa tggcatgcca gaagaaggat gtagcgtaat gccgctcctc caagcaaaag
    20161 cgtcttaaaa ataggacgct gtcacagttt gtaagtgaca gaaaaaaaga tggaaaattt
    20221 gctacaaagt gcaatcattg tttacaattt atttgcaaag ttcatagaag caccaaaaca
    20281 ctatgtgaca attgtcaaga ctgaacagtt tcgtaattgt attcatgagt actatgattg
    20341 gaagtgagtt taattcatgt tgatttttgt gaaatgttaa ttaaagacta taaagtgttg
    20401 ttttttttta agtccatgtc ataaagatta agtaaaacgt tattagtttt tatcataact
    20461 ttccaaaaag aaaccaccac ttctccacct gatggaaagt ggtaaccgtc gcctatagac
    20521 atgagcagta ccatagacat aacagtttcg ccatgcgatg ccattcttta gggattcagg
    20581 tgttattcct acgtactcag taaattcacg ccatatccca cccttcaaac cgaaacacag
    20641 ccatgcaaac acaactgctg tacggacaga ggtacccaag caatcgactt ttgaccaaat
    20701 tctccctcta gggtccaaaa cagatactca aaattttaaa attgacctac cagtctaagt
    20761 gggatactat gtaaaagagc ttcgtctgta cattttaaga ttgattttta tttattttta
    20821 tgctacatag ttttttttag ttatgaccga aaatataaga aaaatgattc ctcatgtccg
    20881 aagtttctga aaaaaataat ctgaaataat tacagttcct aatatgtgtg aatattacag
    20941 gaaaaataaa acaatgtttt tatcaagcat cgtttctgag aaattatcaa acgacctcca
    21001 aacattaaca aaattttgcg gttaggtttc tggtcatatt tacggcctaa ttaagatatt
    21061 actaattcaa attacaatag taataattat taggtatcta ttttgtataa aaaatataac
    21121 tacgaggttt tttttatgca acttagaacg agctgacagc ccacttaatg gaaaatggta
    21181 accgtcgcct atagacatga gcagtaccat ggacataaca gagtatactg tttcgcccat
    21241 gatacccccc atgcgttgcc attcctgagg actcaggtgt tattcctctg taccctttaa
    21301 attcactgcc atatctctcc cttcaaactg aaacacagcc atgcaaacat agctgcttcg
    21361 acgttgaaac acgaatggga cagaggtgtg caagcaaacg acttttgtac aaagtctccc
    21421 tctggtgaga ctttgaaaga attaatgata cgttgtattc cttatctctt atcataaata
    21481 tgttctagtt ataaatgaaa cgacatttaa attgatttat taaaaaaata ttctcaaatt
    21541 aacatcaaca tatcagattg ttttgtccat gtttaatttt tcttcctttt cttcttgtac
    21601 tttgaaaggt tttgtttcct ctgtaaaagg aaaaatgcat attaatcata caggcatcac
    21661 tacatagtat tatataaaac aaagtcgggg gggaaagggg ttgttagcaa tggaatttga
    21721 cagtcctatt gctagcaata tgccccatta ggtcgacctc cacgtggttc cccctggaaa
    21781 ccatcgtgaa caaatcttgt tgaattcaag acgatgggct aactgacctg cttcatcctc
    21841 acctatcatc cttcactggt gccccgccgg tgtatcccgt tagcgcaggt gggcttacca
    21901 ttccattttc acccatcaaa aaaaaaaaca aagtcgctgt cgctgtctgt ctctccctat
    21961 gaatgcttaa atctttaaaa ctacacaatg gattgtgaag cagttttttt tagtagatag
    22021 agtgattcaa gaggaaggtt tatatgtata atacatgtaa tataataata tagtaaatga
    22081 gcattgataa atttaaacgt ttctaatgtg atatgatgta atgtgcatcc gtgcgaagcc
    22141 ggggcgggtc gctagttata gataaaatga ttgttaatga ctttgccaga gtagagttta
    22201 gcgattaccg agttttatat ctttattata aaattttacg aaatttgtta atagacatac
    22261 aatggtttac agaagatggg aagtaacgcg gtcaatgaac cttatcaaaa tgttaagata
    22321 gcccaaataa attattatag tttatctaaa tttttttttt atacaactta gaatatatta
    22381 gatggaaagc ggtaaccgtc gcctatagac atgagcagta ccgtggacat aacagagtat
    22441 actgtttcat ccatgatacc cccatacgtt gccattcctg aggactcaga tattattcct
    22501 ctgtacccag taaattcaca gccatatccc acctttcaaa ccgaaacaca gccatgcaaa
    22561 cacaactgtt tcacggttga aacactaata ggacagaggt acccaagcaa tcgacttttg
    22621 tacagtctcc ctctggcatt aattcttgtc tcttataaac aatgcaattt gaaagtttaa
    22681 aagttaataa tagagataca aattgtgttt tttattaaac ggttttattt agctcgacct
    22741 gtacggtatt tatttatttg ggtcaaaatt agaaattgga atttaagcac cttcccgttg
    22801 tcagattgat ctgaaatttg gtacacacat ttactttaga tgacaataca atataataaa
    22861 atcaataaca ttataaatct aagatgaccg ccgatacaaa atggcggatt acatattttt
    22921 ccttaacccc cgcaatatgg gtatcaaatg aaagggctac actagtaaaa cacgatgatt
    22981 atgacaaaat ttaaaattca agatggacgc cgttccaata tggcggacta ggtacatatt
    23041 tttccacaac caccacaata tgggtatcaa ataataggac tacactgaga cacccagaca
    23101 ctagacactc ggacactaga cactcagacg ctagaccctt agacactaga cactcagaca
    23161 ctcagtccct agacacacag acactagaca ctcggataca agacactcag acactagaca
    23221 ctcggacact agacactaga cactcagaca ctagacactc gacactcgac actcaacact
    23281 cagacactaa acaccagaca caagacactc agacactcga cactcagaca ctagacacta
    23341 gacactcgac actagacact cgacactcga cactcgacac tcgacactcg acactcgaca
    23401 ctcgacactc gacactaaac actaaacact aaacactaaa cactaaacac taaacactag
    23461 acactaaaca ctcagacatc cagacactag acactcagac actggacact cggatacaag
    23521 acactcagac actagactct cagacacttg acactcagac acccagacac tagacactct
    23581 gacactcgac actcgacact cagacactaa acaccagaca ctagacactc agacactcag
    23641 acactcgaca ctcgacgaca ctcgacacac gacactcgac actcgacact cgacactcga
    23701 cactcgacac tcgacactcg acacccgaca ctcgacactc gacattcgac actcagacac
    23761 taaatactag acactagaca ctagacactc agacactcga cactcagaca ctagacacta
    23821 gacactagac actagacact cgacactcga cactcgacac tcgacactca aatactaaac
    23881 actagacact ccgacactcg gatacaagac actcagacac tagactctca gacacttgac
    23941 actcagacac ccagacacta gacactcaga tactagacac tcagacacta gacactcaga
    24001 cactagacac tcagacacta gacactcgaa actcgacact cgacactcga tactcgacac
    24061 tcgacactca gacactaaac actaaacact agacactcag acatccagac actagacact
    24121 cagacactgg acactcggat acaagacact cagacactag actctcagac acttgacact
    24181 cagacaccca gacactagac actctgacac tcgacactcg acactcagac actaaacacc
    24241 agacactaga cactcagaca ctcgatactc gacgacactc gacactcgac acccgacact
    24301 cgacactcga cactcgacac tcagacacta aacactagac actagatact agacactcag
    24361 acactcagac actcgacact cagacactag acactcgaca ctcgacactc gacactcgac
    24421 actcgacact caaatactaa acactagaca ctagacactc cgacattcgg atacaagaca
    24481 ctcagacact agactctcag acacttacac tcagacaccc agacactaga cactcagaca
    24541 ctagacactc agacactaga cactcagaca ctagacactc agacactaga cactcgaaac
    24601 tcgacactcg acactcgaca ctcgacactc gacactcgac acttgacact cgacactcga
    24661 cactcgacac tcgacactcg acactcgaca cttagacact agacactcag acacccagac
    24721 actagacact cagacactag acactcggat acaagacact cagacactag actctcagac
    24781 acttgacact cagacaccca gacgttagac actcagacac tagacactca acactcgaca
    24841 ctcgacactt gacactcgac actcgacact tagacactag acactcagac acccagacac
    24901 tagacactca gacacttgac actcggatac aagacactca gacactagac tctcagacac
    24961 ttgacactca gacactagac actcgacact cagatactaa acactagaca ctagacactc
    25021 agacactagg cactcggata caagacactc agacactaga ctctcagaca cttgacactc
    25081 agacaccttt ttggcctcag ttccgtcgaa cccaaatgta cgaaacagat atatcatcag
    25141 ttttaattga ctttggcaca gacggcatgc acgttattta ccctaaagcc atacagtttc
    25201 cagcaaaatt caattatggt acggctgaaa aacggatgtt gcccttagtt ttgtcatgag
    25261 cattcaccgt ccataaaatg cggggcagca ccgtcgacca tgcagtagta tatttgggct
    25321 caaaatggtt tgaggaagga caagcatacg tggctctaag tcgagtcaag tctctggaag
    25381 ggctatgtat tgaggaatta gattgtacta aattatcagg taagaaacca tgtaataatt
    25441 atgcactgaa tgaattaaat agaatgagga atattcggta aacaatttca ctaaatacta
    25501 aaaacaagaa aataaaaatc ggtaaaaaaa cttttaagtt aaacggtttt attttatgtg
    25561 cactgaaaac tacaaaataa ataaatagtt acttacctat caacctacgt aggtgatctc
    25621 ggtcattaat atctctgatg gtagtggttg tcataacatg aaccatgtca gcggccgaaa
    25681 ggcagttcat gagagaacac taacaccagg gtttgcttgg taggtaaact aagcagccca
    25741 cactataaca agtaggtatt ttgaccttct agttcagaaa tattttagta ctaggcagaa
    25801 tagcttttag gcatattaga ctaaaataaa aacgtggggc ccctctgaaa tcatacctat
    25861 agcagagcat atcttatact ttggtagatc atgagctcgg cgttcgctgg tgaagccgta
    25921 acggctggtt attgatggtc aaaacctcca gttacgatta tagtaagtcg attcagcgga
    25981 ccctggactc cggagctatg aggtttcgga tgcgaccggg ataaaccgct aggatgatga
    26041 tgatgacgat tataataagt cgatgcaatc cacacttagt atagtagaaa gtaatacaga
    26101 aatagttaat gggccccacg tttttatttt agtctaatat gcctaaaagc tattctgcct
    26161 agtactaaaa tatttctgaa ctagaaggtc aaaataccta cttgttatag tgtgggctgc
    26221 ttagtttacc taccaagcaa accctggtgt tagtgttctc tcatgaactg cctttcggcc
    26281 gctgacatgg ttcatgttat gacaaccact accatcagag atattaatga ccgagatcac
    26341 ctacgtaggt tgataggtaa gtaactattt atttattttg tagttttcag tgcacataaa
    26401 ataaaaccgt ttaacttaaa agttttttta ccgattttta tttttaatct atacgatttg
    26461 gccttgtaaa taacagacag ttgttaaaat ctggtatcaa tcacctatat caatgaacca
    26521 taatagattt taaacattac catccagtga tgcgacgttt caaatatgta ccatatgtcc
    26581 atagttattt tttttctatt taatttaacc taacctcaaa aaataagcat aatattgtct
    26641 ggtatacaaa ttgggaattt gtaattggca aatgtatcgg tgtaaatata atattttgta
    26701 aatattctag atataaactg ttgattccag atgtaatatt aaaataaaat aaatcacata
    26761 aagtagttta tctagaaact taataaccat tattatcatt ttaagccatt atctgtccac
    26821 ttctggactt ctacctccgc ctatgtgggg ggggggggga gaaccattag acttccataa
    26881 gaaatggtcc tgcgccacct gcatccactg cttaattaaa acttaataat atgtgtaagt
    26941 aatacccacc tgggtcagct tttttcttgt ccaaataatt aggatcgtcc cattcttgcc
    27001 tgtctgtaga tccaaatatc aagtagtaca cgttggcggc cgaacataga actgcattgg
    27061 aaagaaatac aatacgccag cggctgacat ctgtctgcaa ataatatttt tttatatact
    27121 acttagaatg gcaaacaagc tgacggccca cctgatggaa agtggtaacc gtcgcttata
    27181 gacatgagca gcaccatgat accccccatg cgttgccatt cctgaggatt cacgctatat
    27241 cccacccttc aaaccgaaac acagccatgc agacacaact gctttacggt tgaaacatga
    27301 ataggataga gttacccaag caatcgactt ttgtacaaag tctccctctg gtaataaata
    27361 taaataacaa ttaaaaagta ccagagaaag atgatggaaa cggtttacac cattgaaatt
    27421 gagaattctt gaattttttt ttttttctat aatgaattta aacaggaaat atttctaatt
    27481 tcctgattag aaacaatatt agtcattatg ctagaatcta tatttgacat tgactttttt
    27541 gttatgacga caatatctct atattgtata ctagcggctc gtcccggttt cgcacaggtg
    27601 gacattttta cattttaaaa agtggccgtt aaggctgcat acgcgacgaa atcttaaaaa
    27661 tggagtaact tctcccgttt ttccaacatc tcccttcact gctctgctcg tattgatcgt
    27721 agcgtgatga aaagtatact ataacctgcc caggagtagg aagaataatt gtaccttgta
    27781 ccatgtttcg ttaaaatccg tcgagtagtt tttgtttcta tataacgaac atacagacag
    27841 acaaacacag acaaaaattt tactgattgc attttttggc atcagtatcg atcactattc
    27901 acgccttgat atttattttg gaaatatatt tcatatacag aattgacctc tccacagatt
    27961 ttttataagt atagataaga tatgtctata taaagttgtg tataccacaa agctaatata
    28021 aaagctttag gctccaatat ttgtaaatag aaggaaatac ttgacaatga tagataactt
    28081 acagaatctt gtccaataat agcactagct gcgagcgtca tcgatacagc accaatattg
    28141 gatataaagt ttgacaggga cattattata ccagcattgt ttggggacag atctaattga
    28201 ttgacctgta atagaaaata taatcaataa taattatttt aaataatata agatagaata
    28261 ttttcaaaat aattgtgaat aatgaaaatc ctgtagaagc acactttatc ataaaaattt
    28321 ttattcaatg acaatcaaaa tttataataa aataccaaaa agtacacgag tactgccatt
    28381 tagaaaattt aaagattcat taaaacattg gcttgttgag gagtcttttt acagtgtgca
    28441 agagtttttg atacagaaag gtaaacaacc tacttgaatt acctgtcgtg ttacaatgca
    28501 gctgtcatca atagttcacg atttgacagt gacatttctt tctttgttac tgttgacaag
    28561 tgtctgacat tctttgatgt attattttta tttaacatat cgaattttaa tgactcattt
    28621 taacatttat tctttttaag ttttaatatt agcacgccta attatggcga aatatgagga
    28681 cttatactta ttgtaacatc tatacactta ccatgtttct tgtaaataaa taaatgaaaa
    28741 ataaacgtgc atatttccaa cgtgaacgaa aaagaatttg atgtgagatg tagtagaaaa
    28801 ttgaatataa ataataaatt atttcaaata atgctacgga cattaatatt agatatatat
    28861 gaatatttat aagattcatt ttatatcttt atcgtatcag ccatttactg tctactgctg
    28921 aacatagatc tccccttgaa agttttccag tgggtggtgg gtagcctatg ctgagatcac
    28981 ggcagacacg gcagatttta tatgactcta tatatatata tatatatata tatatatata
    29041 tatatatata tatatatata tatatatata tatatatata tatatatata tatatatata
    29101 tatatatata tatatatata tatatatata tatatatata tatataccat atagtactag
    29161 cggcccgtcc cggtttcgta cgggtggaca tttttacatt ttaaaaagtg gccattaagg
    29221 ctgcacacgc gacggaagtt ataaatggag taacttctcc cgttttccca acatttccct
    29281 tcagtactct gctcctattg atcgtagtgt gatgaaaagt atactataac ctgcccagga
    29341 gtaggaagaa taattgtacc aagcttcgtt aaaatccgtc gagtagtgtt tgtttctata
    29401 acgaacatac agacagaccg acaaaaattt tgctgatttc atttttggca tcagtatcga
    29461 tcactaatca tcccttgata gttattatgg aaatatattt catgtacaga attgacctct
    29521 ctacagattt attataggta tagattagtt ctaaaaatac aatcaataca cgtagggtaa
    29581 tggtattgtt tctaaaccat tttcgatact gttctgcatc acatagctaa cagcagttgt
    29641 cattttagtt tgtcgaagat acagtttact acttgcaacg tacataaatt ctcttatcaa
    29701 atttatgaag ctatgaatag tcattgtgat ccaagtgaca caatgcccga ccgtaagact
    29761 caggacgcaa gcccgtccgg ctctcattga tagactacat tgtgacatca tatcaacgat
    29821 ataaaatgta tatttccaaa cataaagcga taactgcatt gaactgaagt aataaaaatt
    29881 acttgaacag caataacact ttataggcga ctttttctcg tatcgagctg cccagtggaa
    29941 caaactccct tcccacatac aagagagttc ttctattacc tcttttaaga aaagtttgaa
    30001 attacatttt atttcatttg tgttttaatt tctttatttt tctaattgaa ttgtcaaatt
    30061 tttttttttt atacaactta gaatggcaaa aaagctgaca tcccacctga tggaaagtgg
    30121 taaccgtcgt ctatagacag gagcattacc atggacataa cagagtatac tgtttcgccc
    30181 ataacgcatg gcatcttaaa agcattaagc caaattttta atgtacgtag tatattcatt
    30241 tattttgaca tttattatat aagtaggtag gtattatatt tatttatagt atatgtattt
    30301 atgtaatatt ttattatata ttttaatatt ttatttaact gtatatttgt ttatgtattt
    30361 taaagattaa tagttgtagc aattcagctg cccgctaacg acctgttttc taactgtatt
    30421 gggttggctg gaagagatct ctgttcaaac ttgctcacaa catctataaa tgctatatca
    30481 catgcaattt acaagtgcaa taaagaatat atataaaatc ctgagtaaca aaattgtgaa
    30541 aaatttaaaa tttcacaaga aataaagtaa atgtttttag aagatgcata acaaagccca
    30601 gcaaaaatat tgaatattta gtagggaata aagaatcgag gtatagtaca ttactgcagc
    30661 ggtcagcaac tgaagcattg atagacgaac gtgcagatgt gggccgaagc gtagccgagg
    30721 cacacatacg tgagtccatc aatgcctagt tgttgccaag gcttgtatag cacttttctc
    30781 aaacaacgcg cggaattaaa aaacacaatt ttacttttta agttcaattt gcaagcaagt
    30841 tcgaaattta aataaaacct tttactagtt acctccttgg tagccatgtt tcgaagtaaa
    30901 aggtcattcc atttttaaat tacagaacag atatgagttt atatagtaat ttatctggcc
    30961 gcaaaaaacg acagatacgg attttcatac aacttttgcc ggccgctgct cgcatgtatc
    31021 tagccagcac ggcaatttag atttatttct aagaagattg tcaaaataat gctcacattt
    31081 ccaagcatgt ttgagaaaaa agaattaaac ttactatgaa tccagccatt gtaaagcctc
    31141 ctaatgtcat cgctccgatg agtgctatta cagcaaacgt tgcatgtcga ggacccaaga
    31201 aggataaaat gattaaacca gtggaaactc caaacatacc tgaaaaccat ttaatattaa
    31261 ataattggta aattatattg ctattgtcgt aaaatcagcc gtctaccgtc taatgctgaa
    31321 tataggcctt ccccataaga ggagttttgc tagttcacag ttaccgtgtt tggcaggaag
    31381 atgggcaatc acagttaggc tttggttgta gtttaacaag gacgctgctg cccatccctt
    31441 gatcattacg ttcccttctt tctttattgt ccgcttgtta aaatctatcc atcgcctata
    31501 ttgaatttga acattaccat tcagtaagcc atttcatctt gaaacctaat aatgtttgtt
    31561 aagaactacc tacctgggtc agcttttttt cttgtccaag tattaagatc ccttgaccaa
    31621 tgagttcttt tagttgcctc atacgatact cacggaacag agatagaata ggcagtctat
    31681 tctatgccgt gtggtcctaa tatgctatct attctatgct gggaccacat gttaaatact
    31741 gtattattaa aatattgact accagtatac atgttattat gaatagataa atgataaaaa
    31801 aaaaactata tgaatgcata acatgctttt ttaattatgc agcactatca tacctacttg
    31861 tacaaccatt agtccattac cttaaggttg tcttgaaaag attgctctca gcaataagac
    31921 cgccttactg tacttataca attgtatcgt tgtgtttgta aattgtcttg tttatttcct
    31981 atattgtata atgcaaataa agtatactca ttcattcatt cattcattca acaccttttt
    32041 cctcaattgt ataaattttt attttctttt taaataataa cataggatac ccattctatc
    32101 gatacgttat atcagattct aaggtaccat tccttaaatt tatctctgaa atgatttgga
    32161 ccacaaagaa aagttctaac gcaattccac aaaaaaatta ttctggtcct taaaataatc
    32221 attttttatg atgatttcat gaaaataaat aaatgtattc aatttcttac cgatagaatt
    32281 aaatgtcttc ctacaagcgt ttcgtgttaa gattcccgta ttacagagtt tctctgaaac
    32341 gatagcagca atgaaacctg cggcccacat gccgacgtat gggaatgcag acaatactga
    32401 actctgcata caaataaaac atcgttatta aaattcattg catagataag tttttacatt
    32461 tgcaatctta gatgcattca aagaataata aaggaagaat ataaataata cgtaaagttc
    32521 tgatacaatt ttcttgattt taatatcata gataatttag agcgataact aaaataaaat
    32581 agcaacctta catttttcaa ggatatgccc aaagcacttt ccatgtacat tggcatatca
    32641 acaaacacta tcatgaatgc cgaagcgaaa ccgagatgcg gcaataaagt agcaagcaga
    32701 ggcttcgaag ttaatatcac tcgccatgga atccgtagct tggtctgaaa attaaaaaca
    32761 aatatcaacg tgtaacattt ttaaaacata ttaataatgt ttatttttaa aagtttaata
    32821 aatatacgtc tatctattct atttaagagc tgcgctcttg tcggtggaac tcttgtcact
    32881 cactacgatt gtcagcgagt ctcttcacct cttgatatga cacgacacca actttttcct
    32941 tgatctgcct gatgtaacta tgcctcggtc tcccgcttct tctccttcct tctattataa
    33001 tgttcataaa tttgtcgtat cgtatcaagt gtcccaatat tttttccctt ctgtatgtaa
    33061 atatacgtaa atgatgacaa taataaatgc cacataatca aaccattggc ttgatacaca
    33121 agctaggata cactgttatt ggaatcaagt attatctgga gacaacttaa acacccaaac
    33181 ctaagctact tcgtattttt ttttaaagta acgtgcttaa tactgcgagg tcatcgaaat
    33241 tattcttgtt cgttcttggc taaaattgca ttccggatgt ttataaaata atgaaaaaag
    33301 tacttttcaa aaatacttaa gtttactaaa ttaaaaatat atcttgcttt ttttcattcc
    33361 taataaactg aagtaaaaat agcttctctt tataacatag gtatgttaaa aataaattct
    33421 ataaatctct aatagtatac cgaagaattt cttaatttgg aactctggaa cttagggggg
    33481 aaagggattg ttagtaatga agactaaaaa tcccattgct agcaatatac ctaaacaggt
    33541 cgacctccat gcggttcccc ctagaaacca tcatgattga ttgttcaaga tgaattcatc
    33601 acgataggct aactggcctg ttttcattct catctatcac ccttcactgg tgctccccca
    33661 acgtatcctg ttagtgcggg cgggattacc ataccatttt catccaacaa caaaaaatct
    33721 ctggaactac cgattgaatt tgaaaaattc tttttgcatt taatagctca ttctttgtgg
    33781 aagatttata atgggctatt taccaacatg acatgagtat aatcacagga taaatataga
    33841 gttgtaactg attctgtttt gttttcgatc attgctttgg gaaatagtcg atgaggttag
    33901 caaagaactt ttataggaaa caacaaaatc gaggcctaca tccagtagtg ggtcaatatg
    33961 gcttattaga tagataatta gaaacatgcc ctcattactg aagatttaga tgatgatttg
    34021 gctttaggcg aactaaatta tgtatatgta tgagtaaatg accaatcatt atacgttatg
    34081 ctaataatat ttacccctgt atctttaatg ttaagtcgag attcaatgta aatcctttct
    34141 tctttcgaga taaacttatg ttctctaggt gcactggctg tgaagaagta ccagataatc
    34201 gccactgcga attgcaagcc agacatagtg tagaatatgg acttccaacc cattgaggtg
    34261 tcggctagta tacctgatat tggcattgac agtattgtac cgatctgaac acctgaaata
    34321 atatttgata taataatttt taaaaatgat tatttgcatt aagcatatat acatagcaat
    34381 ataggaaata aaaaaatata atccattgat aattggtaca cttgaacgtt gatacgagta
    34441 taaatataga aaggcaaata agtgataaga aatgtaaaat aatagtataa gtataaatgt
    34501 atagtaatat aaatatagta aaatatgtag taatataata atatgtgtga tgtagaaaga
    34561 attgaaatgt taataaatga gatggatgct agggacttat actaaataag taacacttag
    34621 cataagaaag ttggtaataa aaaagtggaa atatataata tagttatata ataatataaa
    34681 ataaatatat aattattgga aaataaacat gaaaatagat aaataaagaa aaagctgtaa
    34741 gataaggaat tattaatcca tataacatga caaaaccaaa aacaaactaa tgcatagaca
    34801 gtgggatggg tgacgtgtaa acatcaatgc caaaggattg tggtccaacg actaccggaa
    34861 aacctatgaa caaaggaatt acgaactcca ctaggaaata aatagaagtg acaggaaatg
    34921 aaatataaac ggagtgaaag aatggatgga aagaaaaaaa attaaggaaa ctagcataaa
    34981 aattaaaagt aatagatgct taacctggaa cttaatatcc gggataaagc gtgctcctaa
    35041 gggagagcca caataatata tatatatata tatatatata tatagaaagg cggacttatt
    35101 actgaaaagt aatttattca agacacataa gatgatgtat atgtttacat caaaccgttt
    35161 ataattactc ctctccatcc acaggttgcc tggaagagct cgcttttagc gataaggtcg
    35221 cccattgttt tctcattgtg tatatttctt gtaattgttt atatttataa taggtttact
    35281 attgtaatct tttggaggaa acaataaaga gtatctatct aactatctac atgatgaaaa
    35341 cgcttcaaat gtagtataag atgaactaga tggagtgacg tctttaaata tattgcaggg
    35401 agttattaca tgtaggtagt tcggaacgat gccttatggc agcctactgg tgaggcttat
    35461 gttcagcagt gaacagttaa tacttgaaat gatggtactg atttactgaa tttttttttt
    35521 aatatttatg atacagacac taaaatttct atttatgttt attagaaact ttctcataaa
    35581 tttcaaatat ttgactaatt caattgatta attacctaat ttaatttttc ttttaataac
    35641 acatcttcta tttcgaatgt attaagcagt gttatataat tgtttacact aatctattta
    35701 aatcatagta attttcctat gaagtaattt ttttgttcaa ataataaaag tttataaaaa
    35761 aattcgagtt gtacaaggat ccaagcaatt tacaatttat ttaattttac cagagggaga
    35821 ctttgtacaa aagtcgtttg cttagatact tctgttccat ttgtgtttct accatgaagc
    35881 agttgtgttt gcatggctgt gtttcggttt ggggggtgag atatggcagt gaatttacat
    35941 ggtacagagg aataatacct gagtcctcag aaatggcaac gcatgtgggg tatcaaagac
    36001 gaaactgtta tgtccaggct actgctcatg tctataggcg acggttacca ttttccatca
    36061 ggtggaccgt taccttgttt accattctaa aattatataa aataaattaa cttacaaata
    36121 aaaacgattc ttaatatcag cagtatgaat tataacaatt ctaatccagt cgatgtttac
    36181 ctccatacac aataccggag taagatgttt gctcattagg gggcagccat tgtccaagga
    36241 gagtatggct cgccgggaaa aggcaggcct gtgtcagacc cattgcaaca cgagacatgc
    36301 acact
//
